# Supplementary material for: Site specific target binding controls RNA cleavage efficiency by the Kaposi's sarcoma-associated herpesvirus endonuclease SOX
Source: Nucleic Acids Res. 2018 Oct 13;46(22):11968–79. doi: 10.1093/nar/gky932 (PMC6294519; doi:10.1093/nar/gky932)
Supplement: Supplementary Data [file gky932_supplemental_files.zip]

Archive with 10 entries (10 files):
- clean_Supplementary Iegends FINAL 9.12.18_.docx
- Hi res Sup fig S5-12-12.eps
- High res table S1-15.eps
- Sup figure 1.eps
- Sup figure 2.eps
- Sup figure 3.eps
- Sup Figure 4.eps
- Sup Figure 6.eps
- Sup figure 7.eps
- Sup Table 2.eps
